# Supplementary material for: Micro RNA in Semen/Urine from Non-Obstructive Azoospermia Patients as Biomarkers to Predict the Presence of Testicular Spermatozoa and Spermatogonia
Source: Life (Basel). 2023 Feb 23;13(3):616. doi: 10.3390/life13030616 (PMC10051987; doi:10.3390/life13030616)
Supplement: Supplementary file 1 [file life-13-00616-s001.zip]

Archive with 1 entries (1 files):
- life-2160434-supplementary.pdf
